# Supplementary material for: Genetic and phenotypic diversity of Fusarium oxysporum f. sp. niveum populations from watermelon in the southeastern United States
Source: PLoS One. 2019 Jul 18;14(7):e0219821. doi: 10.1371/journal.pone.0219821 (PMC6638948; doi:10.1371/journal.pone.0219821)
Supplement: S1 File — (CSV) [file pone.0219821.s001.csv]

S1 File	fon1-1.txt
Sample	MLG	PSex	PValue	MB9_0	MB10_0	MB13_0	MB18_0	FO310_0	MB2_0	MB11_0	MB14_0	MB17_0	FO9_0	FO120_0	FO314_0	FO671_0	FO1513_0
26	MLG_1	-	0	150	145	145	295	340	235	195	211	348	220	275	296	140	150
59	MLG_2	-	0	150	145	154	295	0	260	195	203	348	220	275	296	132	143
63	MLG_3	-	0	150	145	154	295	340	257	193	203	330	220	267	304	140	143
84	MLG_4	-	0	150	145	154	295	340	260	193	203	330	203	271	300	136	143
85	MLG_5	-	0	150	145	154	295	340	260	193	203	348	203	275	296	136	143
93	MLG_6	-	0	150	145	154	295	340	260	195	203	348	203	275	296	132	143
31	MLG_7	-	0	150	145	154	295	340	260	195	203	348	220	0	296	132	143
6	MLG_8	-	0	150	145	154	295	340	260	195	203	348	220	275	0	132	143
34	MLG_9	-	0	150	145	154	295	340	260	195	203	348	220	275	296	0	143
47	MLG_10	-	0	150	145	154	295	340	260	195	203	348	220	275	296	132	0
1	MLG_11	0	0	150	145	154	295	340	260	195	203	348	220	275	296	132	143
2	MLG_11	0	0	150	145	154	295	340	260	195	203	348	220	275	296	132	143
3	MLG_11	0	0	150	145	154	295	340	260	195	203	348	220	275	296	132	143
4	MLG_11	0	0	150	145	154	295	340	260	195	203	348	220	275	296	132	143
5	MLG_11	0	0	150	145	154	295	340	260	195	203	348	220	275	296	132	143
7	MLG_11	0	0	150	145	154	295	340	260	195	203	348	220	275	296	132	143
8	MLG_11	0	0	150	145	154	295	340	260	195	203	348	220	275	296	132	143
9	MLG_11	0	0	150	145	154	295	340	260	195	203	348	220	275	296	132	143
10	MLG_11	0	0	150	145	154	295	340	260	195	203	348	220	275	296	132	143
11	MLG_11	0	0	150	145	154	295	340	260	195	203	348	220	275	296	132	143
12	MLG_11	0	0	150	145	154	295	340	260	195	203	348	220	275	296	132	143
13	MLG_11	0	0	150	145	154	295	340	260	195	203	348	220	275	296	132	143
14	MLG_11	0	0	150	145	154	295	340	260	195	203	348	220	275	296	132	143
15	MLG_11	0	0	150	145	154	295	340	260	195	203	348	220	275	296	132	143
16	MLG_11	0	0	150	145	154	295	340	260	195	203	348	220	275	296	132	143
17	MLG_11	0	0	150	145	154	295	340	260	195	203	348	220	275	296	132	143
18	MLG_11	0	0	150	145	154	295	340	260	195	203	348	220	275	296	132	143
19	MLG_11	0	0	150	145	154	295	340	260	195	203	348	220	275	296	132	143
20	MLG_11	0	0	150	145	154	295	340	260	195	203	348	220	275	296	132	143
21	MLG_11	0	0	150	145	154	295	340	260	195	203	348	220	275	296	132	143
22	MLG_11	0	0	150	145	154	295	340	260	195	203	348	220	275	296	132	143
23	MLG_11	0	0	150	145	154	295	340	260	195	203	348	220	275	296	132	143
24	MLG_11	0	0	150	145	154	295	340	260	195	203	348	220	275	296	132	143
25	MLG_11	0	0	150	145	154	295	340	260	195	203	348	220	275	296	132	143
27	MLG_11	0	0	150	145	154	295	340	260	195	203	348	220	275	296	132	143
28	MLG_11	0	0	150	145	154	295	340	260	195	203	348	220	275	296	132	143
29	MLG_11	0	0	150	145	154	295	340	260	195	203	348	220	275	296	132	143
30	MLG_11	0	0	150	145	154	295	340	260	195	203	348	220	275	296	132	143
32	MLG_11	0	0	150	145	154	295	340	260	195	203	348	220	275	296	132	143
33	MLG_11	0	0	150	145	154	295	340	260	195	203	348	220	275	296	132	143
35	MLG_11	0	0	150	145	154	295	340	260	195	203	348	220	275	296	132	143
36	MLG_11	0	0	150	145	154	295	340	260	195	203	348	220	275	296	132	143
37	MLG_11	0	0	150	145	154	295	340	260	195	203	348	220	275	296	132	143
38	MLG_11	0	0	150	145	154	295	340	260	195	203	348	220	275	296	132	143
39	MLG_11	0	0	150	145	154	295	340	260	195	203	348	220	275	296	132	143
40	MLG_11	0	0	150	145	154	295	340	260	195	203	348	220	275	296	132	143
41	MLG_11	0	0	150	145	154	295	340	260	195	203	348	220	275	296	132	143
42	MLG_11	0	0	150	145	154	295	340	260	195	203	348	220	275	296	132	143
43	MLG_11	0	0	150	145	154	295	340	260	195	203	348	220	275	296	132	143
44	MLG_11	0	0	150	145	154	295	340	260	195	203	348	220	275	296	132	143
45	MLG_11	0	0	150	145	154	295	340	260	195	203	348	220	275	296	132	143
46	MLG_11	0	0	150	145	154	295	340	260	195	203	348	220	275	296	132	143
48	MLG_11	0	0	150	145	154	295	340	260	195	203	348	220	275	296	132	143
49	MLG_11	0	0	150	145	154	295	340	260	195	203	348	220	275	296	132	143
50	MLG_11	0	0	150	145	154	295	340	260	195	203	348	220	275	296	132	143
51	MLG_11	0	0	150	145	154	295	340	260	195	203	348	220	275	296	132	143
52	MLG_11	0	0	150	145	154	295	340	260	195	203	348	220	275	296	132	143
53	MLG_11	0	0	150	145	154	295	340	260	195	203	348	220	275	296	132	143
54	MLG_11	0	0	150	145	154	295	340	260	195	203	348	220	275	296	132	143
55	MLG_11	0	0	150	145	154	295	340	260	195	203	348	220	275	296	132	143
56	MLG_11	0	0	150	145	154	295	340	260	195	203	348	220	275	296	132	143
57	MLG_11	0	0	150	145	154	295	340	260	195	203	348	220	275	296	132	143
58	MLG_11	0	0	150	145	154	295	340	260	195	203	348	220	275	296	132	143
60	MLG_11	0	0	150	145	154	295	340	260	195	203	348	220	275	296	132	143
61	MLG_11	0	0	150	145	154	295	340	260	195	203	348	220	275	296	132	143
62	MLG_11	0	0	150	145	154	295	340	260	195	203	348	220	275	296	132	143
64	MLG_11	0	0	150	145	154	295	340	260	195	203	348	220	275	296	132	143
65	MLG_11	0	0	150	145	154	295	340	260	195	203	348	220	275	296	132	143
67	MLG_11	0	0	150	145	154	295	340	260	195	203	348	220	275	296	132	143
68	MLG_11	0	0	150	145	154	295	340	260	195	203	348	220	275	296	132	143
70	MLG_11	0	0	150	145	154	295	340	260	195	203	348	220	275	296	132	143
71	MLG_11	0	0	150	145	154	295	340	260	195	203	348	220	275	296	132	143
72	MLG_11	0	0	150	145	154	295	340	260	195	203	348	220	275	296	132	143
73	MLG_11	0	0	150	145	154	295	340	260	195	203	348	220	275	296	132	143
74	MLG_11	0	0	150	145	154	295	340	260	195	203	348	220	275	296	132	143
76	MLG_11	0	0	150	145	154	295	340	260	195	203	348	220	275	296	132	143
77	MLG_11	0	0	150	145	154	295	340	260	195	203	348	220	275	296	132	143
79	MLG_11	0	0	150	145	154	295	340	260	195	203	348	220	275	296	132	143
87	MLG_11	0	0	150	145	154	295	340	260	195	203	348	220	275	296	132	143
89	MLG_11	0	0	150	145	154	295	340	260	195	203	348	220	275	296	132	143
90	MLG_11	0	0	150	145	154	295	340	260	195	203	348	220	275	296	132	143
91	MLG_11	0	0	150	145	154	295	340	260	195	203	348	220	275	296	132	143
95	MLG_11	0	0	150	145	154	295	340	260	195	203	348	220	275	296	132	143
96	MLG_11	0	0	150	145	154	295	340	260	195	203	348	220	275	296	132	143
75	MLG_12	-	0	150	145	154	295	340	260	195	203	348	224	275	296	132	120
69	MLG_13	-	0	150	145	154	295	340	285	193	203	330	220	267	296	136	143
66	MLG_14	2.89E-15	0	150	145	154	295	340	290	193	203	330	203	271	300	136	143
78	MLG_14	2.89E-15	0	150	145	154	295	340	290	193	203	330	203	271	300	136	143
80	MLG_14	2.89E-15	0	150	145	154	295	340	290	193	203	330	203	271	300	136	143
81	MLG_14	2.89E-15	0	150	145	154	295	340	290	193	203	330	203	271	300	136	143
82	MLG_14	2.89E-15	0	150	145	154	295	340	290	193	203	330	203	271	300	136	143
83	MLG_14	2.89E-15	0	150	145	154	295	340	290	193	203	330	203	271	300	136	143
86	MLG_14	2.89E-15	0	150	145	154	295	340	290	193	203	330	203	271	300	136	143
88	MLG_14	2.89E-15	0	150	145	154	295	340	290	193	203	330	203	271	300	136	143
92	MLG_14	2.89E-15	0	150	145	154	295	340	290	193	203	330	203	271	300	136	143
94	MLG_14	2.89E-15	0	150	145	154	295	340	290	193	203	330	203	271	300	136	143
97	MLG_14	2.89E-15	0	150	145	154	295	340	290	193	203	330	203	271	300	136	143
98	MLG_14	2.89E-15	0	150	145	154	295	340	290	193	203	330	203	271	300	136	143
99	MLG_14	2.89E-15	0	150	145	154	295	340	290	193	203	330	203	271	300	136	143
