# Supplementary material for: Genetic and phenotypic diversity of Fusarium oxysporum f. sp. niveum populations from watermelon in the southeastern United States
Source: PLoS One. 2019 Jul 18;14(7):e0219821. doi: 10.1371/journal.pone.0219821 (PMC6638948; doi:10.1371/journal.pone.0219821)
Supplement: S2 File — (XLSX) [file pone.0219821.s002.xlsx]

## Sheet: S2 File
S2 File
Eigen Values by Axis and Sample Eigen Vectors
Axis No.	1	2	3	4	5	6	7	8	9	10	11	12	13
EigenValue	8.54028	0.593943	0.428616	0.240138	0.189123	0.148374	0.100016	0.0946277	0.0890644	0.0812069	0.0728872	0.054062	0.0324236
1	-0.136244	-0.00897094	0.00642235	-0.00601778	-0.00464185	-0.00105226	-0.00308407	-0.00264843	0.00514985	0.000630341	0.000426939	0.00322417	-0.00148905
2	-0.136244	-0.00897094	0.00642235	-0.00601778	-0.00464185	-0.00105227	-0.00308407	-0.00264843	0.00514985	0.000630341	0.00042694	0.00322417	-0.00148906
3	-0.136244	-0.00897094	0.00642235	-0.00601778	-0.00464185	-0.00105227	-0.00308407	-0.00264843	0.00514985	0.000630342	0.000426939	0.00322417	-0.00148906
4	-0.136244	-0.00897094	0.00642235	-0.00601778	-0.00464185	-0.00105226	-0.00308407	-0.00264843	0.00514985	0.000630344	0.00042694	0.00322417	-0.00148905
5	-0.136244	-0.00897094	0.00642235	-0.00601778	-0.00464185	-0.00105226	-0.00308407	-0.00264843	0.00514985	0.000630341	0.000426939	0.00322417	-0.00148905
6	-0.0774066	-0.0159718	0.0212919	-0.104629	0.0851519	0.133756	-0.0146953	-0.0575774	-0.111322	-0.136047	-0.136698	-0.0803864	0.00994074
7	-0.136244	-0.00897094	0.00642235	-0.00601778	-0.00464185	-0.00105226	-0.00308407	-0.00264843	0.00514985	0.000630342	0.000426939	0.00322417	-0.00148905
8	-0.136244	-0.00897094	0.00642235	-0.00601778	-0.00464185	-0.00105226	-0.00308407	-0.00264843	0.00514985	0.000630341	0.000426939	0.00322417	-0.00148905
9	-0.136244	-0.00897094	0.00642235	-0.00601778	-0.00464185	-0.00105226	-0.00308407	-0.00264843	0.00514985	0.000630341	0.000426939	0.00322417	-0.00148905
10	-0.136244	-0.00897094	0.00642235	-0.00601778	-0.00464185	-0.00105226	-0.00308407	-0.00264843	0.00514985	0.000630341	0.000426939	0.00322417	-0.00148906
11	-0.136244	-0.00897095	0.00642235	-0.00601778	-0.00464185	-0.00105226	-0.00308407	-0.00264843	0.00514985	0.000630341	0.000426939	0.00322417	-0.00148906
12	-0.136244	-0.00897094	0.00642235	-0.00601778	-0.00464185	-0.00105226	-0.00308407	-0.00264843	0.00514985	0.000630341	0.00042694	0.00322417	-0.00148906
13	-0.136244	-0.00897094	0.00642235	-0.00601778	-0.00464185	-0.00105226	-0.00308407	-0.00264843	0.00514985	0.000630341	0.00042694	0.00322417	-0.00148906
14	-0.136244	-0.00897094	0.00642235	-0.00601778	-0.00464185	-0.00105226	-0.00308407	-0.00264843	0.00514985	0.000630341	0.00042694	0.00322417	-0.00148906
15	-0.136244	-0.00897094	0.00642235	-0.00601778	-0.00464185	-0.00105226	-0.00308407	-0.00264843	0.00514985	0.000630341	0.00042694	0.00322417	-0.00148906
16	-0.136244	-0.00897094	0.00642235	-0.00601778	-0.00464185	-0.00105226	-0.00308407	-0.00264843	0.00514985	0.000630341	0.00042694	0.00322417	-0.00148906
17	-0.136244	-0.00897094	0.00642235	-0.00601778	-0.00464185	-0.00105226	-0.00308407	-0.00264843	0.00514985	0.000630341	0.000426939	0.00322417	-0.00148906
18	-0.136244	-0.00897094	0.00642235	-0.00601778	-0.00464185	-0.00105226	-0.00308407	-0.00264843	0.00514985	0.000630341	0.000426939	0.00322417	-0.00148906
19	-0.136244	-0.00897094	0.00642235	-0.00601778	-0.00464185	-0.00105226	-0.00308407	-0.00264843	0.00514985	0.000630341	0.000426939	0.00322417	-0.00148906
20	-0.136244	-0.00897094	0.00642235	-0.00601778	-0.00464185	-0.00105226	-0.00308407	-0.00264843	0.00514985	0.000630341	0.000426939	0.00322417	-0.00148906
21	-0.136244	-0.00897094	0.00642235	-0.00601778	-0.00464185	-0.00105226	-0.00308407	-0.00264843	0.00514985	0.000630342	0.000426939	0.00322417	-0.00148906
22	-0.136244	-0.00897094	0.00642235	-0.00601778	-0.00464185	-0.00105226	-0.00308407	-0.00264843	0.00514985	0.000630342	0.00042694	0.00322417	-0.00148906
23	-0.136244	-0.00897094	0.00642235	-0.00601778	-0.00464185	-0.00105226	-0.00308407	-0.00264843	0.00514985	0.000630342	0.00042694	0.00322417	-0.00148906
24	-0.136244	-0.00897095	0.00642235	-0.00601778	-0.00464185	-0.00105226	-0.00308407	-0.00264843	0.00514985	0.000630342	0.00042694	0.00322417	-0.00148906
25	-0.136244	-0.00897094	0.00642235	-0.00601778	-0.00464185	-0.00105226	-0.00308407	-0.00264843	0.00514985	0.000630342	0.000426939	0.00322417	-0.00148906
26	-0.0150063	0.520864	-0.438148	-0.0643934	-0.0818355	0.0090329	-0.00212338	0.0295383	0.0112849	-0.0280524	-0.0198139	0.0180861	0.00222896
27	-0.136244	-0.00897094	0.00642235	-0.00601778	-0.00464185	-0.00105226	-0.00308407	-0.00264843	0.00514985	0.000630342	0.00042694	0.00322417	-0.00148906
28	-0.136244	-0.00897094	0.00642235	-0.00601778	-0.00464185	-0.00105226	-0.00308407	-0.00264843	0.00514985	0.000630342	0.00042694	0.00322417	-0.00148906
29	-0.136244	-0.00897094	0.00642235	-0.00601778	-0.00464185	-0.00105226	-0.00308407	-0.00264843	0.00514985	0.000630342	0.00042694	0.00322417	-0.00148906
30	-0.136244	-0.00897094	0.00642235	-0.00601778	-0.00464185	-0.00105226	-0.00308407	-0.00264843	0.00514985	0.000630342	0.00042694	0.00322417	-0.00148906
31	-0.0752266	0.0138617	0.0619659	-0.038308	0.0300896	-0.0849965	-0.0510989	0.262814	-0.0706484	0.00743604	-0.00760836	-0.0690729	-0.0245333
32	-0.136244	-0.00897094	0.00642235	-0.00601778	-0.00464185	-0.00105226	-0.00308407	-0.00264843	0.00514985	0.000630342	0.000426939	0.00322417	-0.00148906
33	-0.136244	-0.00897094	0.00642235	-0.00601778	-0.00464185	-0.00105226	-0.00308407	-0.00264843	0.00514985	0.000630342	0.000426939	0.00322417	-0.00148906
34	-0.0739317	0.0630098	-0.0159538	0.0608786	-0.0858884	0.0614245	-0.0220955	-0.0470004	-0.188165	0.18755	-0.00400131	-0.0207681	0.0336865
35	-0.136244	-0.00897094	0.00642235	-0.00601778	-0.00464185	-0.00105226	-0.00308407	-0.00264843	0.00514985	0.000630341	0.000426939	0.00322417	-0.00148905
36	-0.136244	-0.00897094	0.00642235	-0.00601778	-0.00464185	-0.00105226	-0.00308407	-0.00264843	0.00514985	0.000630342	0.000426939	0.00322417	-0.00148905
37	-0.136244	-0.00897094	0.00642235	-0.00601778	-0.00464185	-0.00105226	-0.00308407	-0.00264843	0.00514985	0.000630342	0.000426939	0.00322417	-0.00148905
38	-0.136244	-0.00897094	0.00642235	-0.00601778	-0.00464185	-0.00105226	-0.00308407	-0.00264843	0.00514985	0.000630342	0.000426939	0.00322417	-0.00148906
39	-0.136244	-0.00897094	0.00642235	-0.00601778	-0.00464185	-0.00105226	-0.00308407	-0.00264843	0.00514985	0.000630342	0.000426939	0.00322417	-0.00148906
40	-0.136244	-0.00897094	0.00642235	-0.00601778	-0.00464185	-0.00105226	-0.00308407	-0.00264843	0.00514985	0.000630342	0.000426939	0.00322417	-0.00148906
41	-0.136244	-0.00897094	0.00642235	-0.00601778	-0.00464185	-0.00105226	-0.00308407	-0.00264843	0.00514985	0.000630342	0.000426939	0.00322417	-0.00148906
42	-0.136244	-0.00897094	0.00642235	-0.00601778	-0.00464185	-0.00105226	-0.00308407	-0.00264843	0.00514985	0.000630341	0.000426939	0.00322417	-0.00148906
43	-0.136244	-0.00897094	0.00642235	-0.00601778	-0.00464185	-0.00105226	-0.00308407	-0.00264843	0.00514985	0.000630345	0.000426939	0.00322417	-0.00148906
44	-0.136244	-0.00897094	0.00642235	-0.00601778	-0.00464185	-0.00105226	-0.00308407	-0.00264843	0.00514985	0.000630342	0.000426939	0.00322417	-0.00148906
45	-0.136244	-0.00897094	0.00642235	-0.00601778	-0.00464185	-0.00105226	-0.00308407	-0.00264843	0.00514985	0.000630342	0.000426939	0.00322417	-0.00148906
46	-0.136244	-0.00897094	0.00642235	-0.00601778	-0.00464185	-0.00105226	-0.00308407	-0.00264843	0.00514985	0.000630342	0.000426939	0.00322417	-0.00148905
47	-0.138445	0.0399933	-0.0890433	0.0347314	0.12142	-0.0901493	-0.0084448	-0.0626573	-0.103038	-0.0909206	0.193413	-0.049428	0.0151503
48	-0.136244	-0.00897094	0.00642235	-0.00601778	-0.00464185	-0.00105226	-0.00308407	-0.00264843	0.00514985	0.000630342	0.000426938	0.00322417	-0.00148906
49	-0.136244	-0.00897094	0.00642235	-0.00601778	-0.00464185	-0.00105226	-0.00308407	-0.00264843	0.00514985	0.000630342	0.000426938	0.00322417	-0.00148906
50	-0.136244	-0.00897094	0.00642235	-0.00601778	-0.00464185	-0.00105226	-0.00308407	-0.00264843	0.00514985	0.000630342	0.000426938	0.00322417	-0.00148906
51	-0.136244	-0.00897094	0.00642235	-0.00601778	-0.00464185	-0.00105226	-0.00308407	-0.00264843	0.00514985	0.000630342	0.000426938	0.00322417	-0.00148906
52	-0.136244	-0.00897094	0.00642235	-0.00601778	-0.00464185	-0.00105226	-0.00308407	-0.00264843	0.00514985	0.000630342	0.000426938	0.00322417	-0.00148906
53	-0.136244	-0.00897094	0.00642235	-0.00601778	-0.00464185	-0.00105226	-0.00308407	-0.00264843	0.00514985	0.000630342	0.000426938	0.00322417	-0.00148906
54	-0.136244	-0.00897094	0.00642235	-0.00601778	-0.00464185	-0.00105226	-0.00308407	-0.00264843	0.00514985	0.000630342	0.000426938	0.00322417	-0.00148906
55	-0.136244	-0.00897094	0.00642235	-0.00601778	-0.00464185	-0.00105226	-0.00308407	-0.00264843	0.00514985	0.000630342	0.000426938	0.00322417	-0.00148906
56	-0.136244	-0.00897094	0.00642235	-0.00601778	-0.00464185	-0.00105226	-0.00308407	-0.00264843	0.00514985	0.000630342	0.000426938	0.00322417	-0.00148906
57	-0.136244	-0.00897094	0.00642235	-0.00601778	-0.00464185	-0.00105226	-0.00308407	-0.00264843	0.00514985	0.000630342	0.000426938	0.00322417	-0.00148906
58	-0.136244	-0.00897094	0.00642235	-0.00601778	-0.00464185	-0.00105226	-0.00308407	-0.00264843	0.00514985	0.000630344	0.000426939	0.00322417	-0.00148906
59	-0.137875	-0.0108094	0.00840267	-0.0103872	-0.00996373	-0.00329672	0.308746	0.0392349	-0.0383794	-0.00258417	-0.0011063	-0.00371232	0.000703883
60	-0.136244	-0.00897094	0.00642235	-0.00601778	-0.00464185	-0.00105226	-0.00308407	-0.00264843	0.00514985	0.000630342	0.000426941	0.00322417	-0.00148906
61	-0.136244	-0.00897094	0.00642235	-0.00601778	-0.00464185	-0.00105226	-0.00308407	-0.00264843	0.00514985	0.000630342	0.000426941	0.00322417	-0.00148906
62	-0.136244	-0.00897094	0.00642235	-0.00601778	-0.00464185	-0.00105226	-0.00308407	-0.00264843	0.00514985	0.000630342	0.000426941	0.00322417	-0.00148906
63	0.366691	0.436584	0.303502	-0.00455111	0.171238	0.167363	0.00910129	0.0153107	0.0510956	0.0415707	0.0525166	-0.00357328	-0.00889914
64	-0.136244	-0.00897094	0.00642235	-0.00601778	-0.00464185	-0.00105226	-0.00308407	-0.00264843	0.00514985	0.000630342	0.000426939	0.00322417	-0.00148906
65	-0.136244	-0.00897094	0.00642235	-0.00601778	-0.00464185	-0.00105226	-0.00308407	-0.00264843	0.00514985	0.000630342	0.000426939	0.00322417	-0.00148906
66	0.703522	-0.0323002	-0.0187157	-0.0270896	-0.00100481	-0.00944405	0.00136067	-0.00617234	0.00526423	0.00728672	0.00103573	-0.00763653	-0.00222231
67	-0.136244	-0.00897094	0.00642235	-0.00601778	-0.00464185	-0.00105227	-0.00308407	-0.00264843	0.00514985	0.000630345	0.000426939	0.00322417	-0.00148906
68	-0.136244	-0.00897094	0.00642235	-0.00601778	-0.00464185	-0.00105226	-0.00308407	-0.00264843	0.00514985	0.000630342	0.000426941	0.00322417	-0.00148906
69	0.36424	0.29116	0.263817	0.18268	-0.096053	-0.205114	0.000720083	-0.040519	-0.00962396	-0.0562721	-0.0718908	-0.0105173	0.0468173
70	-0.136244	-0.00897094	0.00642235	-0.00601778	-0.00464185	-0.00105226	-0.00308407	-0.00264843	0.00514985	0.000630342	0.000426939	0.00322417	-0.00148906
71	-0.136244	-0.00897094	0.00642235	-0.00601778	-0.00464185	-0.00105226	-0.00308407	-0.00264843	0.00514985	0.000630342	0.000426939	0.00322417	-0.00148906
72	-0.136244	-0.00897094	0.00642235	-0.00601778	-0.00464185	-0.00105226	-0.00308407	-0.00264843	0.00514985	0.000630342	0.000426939	0.00322417	-0.00148906
73	-0.136244	-0.00897094	0.00642235	-0.00601778	-0.00464185	-0.00105226	-0.00308407	-0.00264843	0.00514985	0.000630342	0.000426939	0.00322417	-0.00148906
74	-0.136244	-0.00897094	0.00642235	-0.00601778	-0.00464185	-0.00105226	-0.00308407	-0.00264843	0.00514985	0.000630342	0.000426939	0.00322417	-0.00148906
75	-0.0802088	-0.025056	-0.193902	0.188672	0.311027	-0.0904707	0.00839757	-0.0166523	0.00401444	0.0626967	-0.0885156	0.0244124	-0.0218478
76	-0.136244	-0.00897094	0.00642235	-0.00601778	-0.00464185	-0.00105226	-0.00308407	-0.00264843	0.00514985	0.000630342	0.000426941	0.00322417	-0.00148906
77	-0.136244	-0.00897094	0.00642235	-0.00601778	-0.00464185	-0.00105226	-0.00308407	-0.00264843	0.00514985	0.000630342	0.000426939	0.00322417	-0.00148906
78	0.703522	-0.0323002	-0.0187157	-0.0270896	-0.00100481	-0.00944405	0.00136067	-0.00617234	0.00526423	0.00728672	0.00103573	-0.00763653	-0.00222231
79	-0.136244	-0.00897094	0.00642235	-0.00601778	-0.00464185	-0.00105226	-0.00308407	-0.00264843	0.00514985	0.000630342	0.000426939	0.00322417	-0.00148906
80	0.703522	-0.0323002	-0.0187157	-0.0270896	-0.00100481	-0.00944405	0.00136067	-0.00617234	0.00526423	0.00728672	0.00103573	-0.00763653	-0.00222231
81	0.703522	-0.0323002	-0.0187157	-0.0270896	-0.00100481	-0.00944405	0.00136067	-0.00617234	0.00526423	0.00728672	0.00103573	-0.00763653	-0.00222231
82	0.703522	-0.0323002	-0.0187157	-0.0270896	-0.00100481	-0.00944405	0.00136067	-0.00617234	0.00526423	0.00728672	0.00103573	-0.00763653	-0.00222231
83	0.703522	-0.0323002	-0.0187157	-0.0270896	-0.00100481	-0.00944405	0.00136067	-0.00617234	0.00526423	0.00728672	0.00103573	-0.00763653	-0.00222231
84	0.591111	-0.0670638	0.0234043	0.097129	0.00774833	0.0839172	-0.0203921	0.0771732	-0.102271	-0.0839557	0.00953081	0.174126	0.025245
85	0.23137	-0.0412041	-0.0672512	0.337601	-0.120481	0.12826	0.00154967	0.00964297	0.0165215	-0.0425859	0.0178051	-0.0629915	-0.0812941
86	0.703522	-0.0323002	-0.0187157	-0.0270896	-0.00100481	-0.00944405	0.00136067	-0.00617234	0.00526423	0.00728672	0.00103573	-0.00763653	-0.00222231
87	-0.136244	-0.00897094	0.00642235	-0.00601778	-0.00464185	-0.00105226	-0.00308407	-0.00264843	0.00514985	0.000630342	0.000426939	0.00322417	-0.00148906
88	0.703522	-0.0323002	-0.0187157	-0.0270896	-0.00100481	-0.00944405	0.00136067	-0.00617234	0.00526423	0.00728672	0.00103573	-0.00763653	-0.00222231
89	-0.136244	-0.00897094	0.00642235	-0.00601778	-0.00464185	-0.00105226	-0.00308407	-0.00264843	0.00514985	0.000630342	0.000426939	0.00322417	-0.00148906
90	-0.136244	-0.00897094	0.00642235	-0.00601778	-0.00464185	-0.00105226	-0.00308407	-0.00264843	0.00514985	0.000630342	0.000426939	0.00322417	-0.00148906
91	-0.136244	-0.00897094	0.00642235	-0.00601778	-0.00464185	-0.00105226	-0.00308407	-0.00264843	0.00514985	0.000630342	0.000426939	0.00322417	-0.00148906
92	0.703522	-0.0323002	-0.0187157	-0.0270896	-0.00100481	-0.00944405	0.00136067	-0.00617234	0.00526423	0.00728672	0.00103573	-0.00763653	-0.00222231
93	-0.019038	-0.121614	-0.110035	0.118058	0.0241074	0.0909144	0.00086787	0.0669158	0.0910083	-0.000208331	0.0113102	-0.0554885	0.141882
94	0.703522	-0.0323002	-0.0187157	-0.0270896	-0.00100481	-0.00944405	0.00136067	-0.00617234	0.00526423	0.00728672	0.00103573	-0.00763653	-0.00222231
95	-0.136244	-0.00897094	0.00642235	-0.00601778	-0.00464185	-0.00105226	-0.00308407	-0.00264843	0.00514985	0.000630342	0.000426939	0.00322417	-0.00148906
96	-0.136244	-0.00897094	0.00642235	-0.00601778	-0.00464185	-0.00105227	-0.00308407	-0.00264843	0.00514985	0.000630342	0.000426939	0.00322417	-0.00148906
97	0.703522	-0.0323002	-0.0187157	-0.0270896	-0.00100482	-0.00944405	0.00136067	-0.00617234	0.00526423	0.00728672	0.00103573	-0.00763653	-0.00222231
98	0.703522	-0.0323002	-0.0187157	-0.0270896	-0.00100481	-0.00944405	0.00136067	-0.00617234	0.00526423	0.00728672	0.00103572	-0.00763653	-0.00222231
99	0.703522	-0.0323002	-0.0187157	-0.0270896	-0.00100481	-0.00944405	0.00136067	-0.00617234	0.00526423	0.00728672	0.00103573	-0.00763653	-0.00222231
Principal Coordinates Analysis (PCoA)		4	40	19	20	20
PCoA via Covariance matrix with data standardization			Pop1	Pop2	Pop3	Pop4
Data Sheet	GD
Data Title
No. Samples	99	No. Pops.	4
Percentage of variation explained by the first 3 axes
Axis	1	2	3
%	80.0794	5.56921	4.01899
Cum %	80.0794	85.6486	89.6676
